# Supplementary material for: Helping Trainees Develop Scholarship in Academic Medicine From Community Service
Source: MedEdPORTAL. 2017 Dec 14;13:10659. doi: 10.15766/mep_2374-8265.10659 (PMC6338162; doi:10.15766/mep_2374-8265.10659)
Supplement: Supplementary file 1 — A. PowerPoint Presentation.pptx B. Slide Instructions.docx C. Train the Trainer Workshop Video.mp4 D. Worksheet.doc E. Case Scenarios.doc F. Evaluation Form.doc [file mep-13-10659-s001.zip]

Archive with 7 entries (7 files):
- F. Evaluation Form.doc
- _Educational Summary Report_10659.pdf
- A. PowerPoint Presentation.pptx
- B. Slide Instructions.docx
- C. Train the Trainer Workshop Video.mp4
- D. Worksheet.doc
- E. Case Scenarios.doc
